# Supplementary material for: Evidence-Based Management of Box Jellyfish Stings
Source: Mil Med. 2025 Sep 16;190(Suppl 2):589–98. doi: 10.1093/milmed/usaf278 (PMC12448702; doi:10.1093/milmed/usaf278)
Supplement: usaf278_Supplementary_Data [file usaf278_supplementary_data.zip]

Archive with 2 entries (2 files):
- Appendices - Supplemental Figure 1.pptx
- Appendices - Supplemental Figure 2.pdf
